# Supplementary material for: Interferon gamma mediates the reduction of adipose tissue regulatory T cells in human obesity
Source: Nat Commun. 2022 Sep 24;13:5606. doi: 10.1038/s41467-022-33067-5 (PMC9509397; doi:10.1038/s41467-022-33067-5)
Supplement: Supplementary file 3 — Source Data [file 41467_2022_33067_MOESM3_ESM.xlsx]

## Sheet: Figure 1_a-h, k-n, 2a-b, 4a-d
Figure 1_a-h, k-n, 2a-b, 4a-d
DATA 1: Demogrraphics and Flow Data
	Lean=0; Obese=1	Gender (0=female; 1=male)	Age (years)	BMI (kg/m2)	Diabetes (1= yes; 0=no)	HTN (1= yes; 0=no)	HLD (1= yes; 0=no)	Systolic blood pressure (mmHg)	Diastolic blood pressure (mmHg)	Tchol	TG	HDL	LDL	TcholdivHDL	TcholminusHDL	AST	ALT	SAT %CD4	SAT %Treg	SAT %Th1	SAT %Th2	VAT %CD4	VAT %Treg	VAT %Th1	VAT %Th2	Glucose (mg/dL)	Insulin	Serum Adiponectin	HOMA-IR	ART fraction CD4 expression	Art fraction CD8 expression	ART fraction FOXP3 expression	ART Fraction TBET expression	SerumLeptin
	1	0	41	40.52	0	1	1			115.6	128	37	53	3.12	78.6	32	25	45.1	13.8	80.8	3.03	43.4	4.11	69.9	7.39	75.81	8.87	6312.34	1.66					48.46
	1	1	48	50.82	0	1	0	139	88	155	60	53	90	2.92	102	16	19	38.5	5.6	16.2	6.06	46.5	10.6	1	1.79	79.15	8.02	3486.13	1.57	0.42	1.43	1.33	0.11	2.85
	1	0	45	41	0	0	0			225.8	199	45	141	5.02	180.8	57	35	37	2.78	28.9	24.2	55	2.93	22.1	1.26
	1	0	34	53.3	0	0	0			147.6	103	43	84	3.43	104.6			39.6	4.3	43	3.44	49	1.94	46.4	14.6
	1	0	44	50.92	0	1	0	132	76	160.6	213	36	82	4.46	124.6	20	14	50.2	5.38	14.6	14.6	36.8	3.11	44.1	5.12	79.5	18.47	5519.57	3.63	0.55	0.3	0.86	0.38	112.49
	1	1	56	49.5	0	1	1	101	53							21	21			24.1	25	56.4	2.69	44.1	1.51	77.81	4.48	7900.12	0.86	0.44	0.21	0.67	0.24	67.01
	1	0	55	42.8	0	0	0			156	65	60	83	2.6	96	22	25	28.5	2.45	26.1	15.6	42.6	1.02	44.7	13.6					0.62	1.59	0.54	1.61
	1	1	65	40.1	1	1	1	112	68	152.4	312	30	60	5.08	122.4	23	20					44.8	5.86	33.3	3.62	128.53	14.65	8976.76	4.65	0.49	0.68	0.17	0.27	86.27
	1	0	50	47.6	1	0	1	141	70							15	25					38.4	2.49	75.1	1.89	165.91	14.92	3012.93	6.11	0.33	0.19	0.12	0.17	29.7
	1	0	34	48.25	1	1	0			181.4	132	43	112	4.22	138.4	19	15	39.2	8.14	65.2	3.08	39.7	6.61	44.2	5			2746.8		0.78	2.04	1.33	0.99	17.31
	1	0	55	41.66	1	1	1	160	78	242	360	43	127	5.63	199	24	23	42.7	6.31	40.2	13.9	50.9	5.55	66.5	4.35			5516.71		0.74	0.27	0.53	0.16	27.9
	1	1	48	42.61	0	0	0			185.6	143	46	111	4.03	139.6	69	48	42.3	13.6	9.48	8.56	50	8.72	14.7	4.59	116.85	32	6327.54	9.23	0.36	1.21	0.68	0.15	32.68
	1	0	32	37.42	0	1	1									80	53					48.8	4.85	90.3	2.26	70.8	4.83	3423.67	0.85					26.13
	1	1	43	46.36	0	1	0	129	78	182	95	35	128	5.2	147	32	30	54.3	10.4	53.4	10.5	39	7.37	83.1	4.32	76.81	23.2	5323.56	4.4	0.82	1.32	0.56	0.41	36.19
	1	0	39	41.1	0	0	1			183	115	55	105	3.33	128	20	18	37.3	9.3	70.7	5.29	51.3	2.26	76.1	2.56	81.19	5.69	5995.54	1.14	0	2.95	0.38	0.85	12.38
	1	1	27	45.58	0	1	0			242.2	271	33	155	7.34	209.2	56	34	45.6	6.43	22.4	23.6	56.1	6.67	65.2	4.61	108.43	58.58	3270.99	15.68					43.11
	1	1	49	65.1	0	1	0	139	84	132.8	64	29	91	4.58	103.8	16	17			13.1	36	64.1	1.59	14.7	4.53	86.49	9.11	10091.1	1.95					17.48
	1	0	50	53.85	0	0	0	122	73	221.4	237	114	60	1.94	107.4	19	19			9.79	26.7	37.2	4.23	30	26.7	84.29	10.99	19578	2.29	1.22	1.49	1.66	3.03	32.07
	1	0	34	42.6	0	0	0	137	78	199.4	242	49	102	4.07	150.4	20	19	39.6	4.3	43	3.44	49	1.94	46.4	14.6	76.81	6.74	6169.84	1.28	1	2.24	1.1	1.74	34.04
	1	0	42	45.34	0	0	0	123	73	206.2	131	126	54	1.64	80.2	20	23	55.6	5.51	13.5	31.3	63.8	4.39	27.6	12.7	90.19	16.74	9821.52	3.73	1.17	0.55	2.74	0.47	51.06
	1	0	36	49.83	0	0	0	125	58	164	105	65	78	2.52	99	12	22	42.5	5.32	33.9	7.3	70.3	8.48	37.9	10.1			9852.81		1.3	0.56	2.17	0.43	141.22
	1	0	66	55.54	1	1	1	132	75	143.8	144	45	70	3.2	98.8	10	16	32.2	2.9	19.8	17.8	33.3	1.48	39.3	14.4			8664.64		0.26	1.27	1.32	1.2	40.51
	1	1	39	60.56	0	0	1									159	127	40	10.6	40.6	11.9	51.8	4.72	63.2	6.32			3078.24			0.29	0.76	1.82	52.83
	0	0	36	22.53	0	0	0									13	21					18.6	9.09	30.3	24.8	70.14	1.5	29156.3	0.26	1.07	0.4	1.12	0.07	32.29
	1	0	61	47.1	0	1	0	138	74							14	16	39.7	4.75	27.9	43.1	41.6	3.28	52.3	9.26	85.15	13.22	4522.16	2.78		0.9	1.58	0.67	91.59
	1	0	40	40.31	0	0	0									20	24	34.3	2.9	16.9	25.2	46.8	0.18	62.6	3.97			2971.64						68.89
	1	0	48	65.43	1	1	0	146	79							8	14	34.6	1.89	13.9	54.1	34.6	3.09	33	12			8311.79		2.03	1.2	0.45	2.04	5.45
	1	1	52	56.99	0	0	0									18	21	33.4	4.56	40.5	28.7	57	2.42	66.6	9.14	93.49	21.74	4517.03	5.02	1.78	3.1			39.73
	1	0	52	45.03	0	1	0									24	18	45.9	4.97	4.83	41.4	51.8	1.29	59.7	8.32	77.48	6.79	5149.56	1.3	1.73	0.79		0.66	81.76
	1	0	33	42.62	0	1	0									74	50					44.8	0.44	27.7	40.2	81.15	18	3448.83	3.61	0	1.32	2.87	0.44	24.7
	1	0	58	54.72	0	1	1									16	13	51.7	9.61	14.6	48.2	49.5	3.01	49.3	13.3	75.47	28.39	6172.97	5.29	0.59	0.78	2.21	0.76	65.11
	1	0	36	36.67	0	0	0	122	78							8	14					36.9	1.29	1.7	17.4	76.81	2.42	9126.76	0.46	0.85	0.36	0.27	0.62	30.59
	1	0	64	60.54	0	1	1									18	16	54.9	5.75	14.1	45.5	45.5	2.55	25.3	26			5569.15
	1	1	49	50.96	1	1	1	121	85							21	29					36.2	1.34	74.9	3.79			2862.92		0.69	1.27	1.59	1
	1	0	46	36.28	0	0	0	121	68							37	58	43.8	8.36	18.9	34.8	66	9.15	34.5	13.1	65.96	6.54	7676.39	1.07	2.07		4.77	0.67
	1	0	53	50.32	1	0	0	129	67							33	38	26.4	13.8	16.7	7.25	30.7	6.29	33.9	14.1			4401.54
	1	0	29	55.84	0	0	0	125	80							33	50					45.3	2.95	52.1	6.2	81	16.19	4050.89	3.24	2.1	0.95	0.47	0.94
	1	0	30	58.18	0	0	0	129	67							20	23	42.6	11.6	55.3	11	32.1	1	35.2	25.7	93.43	12	4093.07	2.77			0.74	0.52
	1	1	48	50.81	0	1	0									19	30	38.4	5.47	47.3	15.3	45.8	2.8	41.7	12.2	79.69	10.01	6358.45	1.97	0.75	0.34		0.52
	0	0	43	24.1	0	0	0													63	6.21	56.7	16.3	63	6.21	80.03	1.21	4183.27	0.24	0	0.15	2.45	0.02	27.12
	1	0	51	62.55	1	1	1	139	89							16	13	29.5	0.84	47.6	3.88	38.3	2.53	53.9	7.06			7830.08		0.36	0.93	1.9	0.24
	1	0	25	41.88	0	0	0									25	31					33	2.25					3639.14		0.91	0.52		3.72
	1	0	54	53.96	0	0	0	115	73							48	31					36.6	4.88	59.7	10.6	88.85	8.84	11563.3	1.94	0.82	1.19	1.69
	1	0	29	52.46	0	0	0	117	86							16	23					43.6	6.47	9.08	38.2	60.72	10.2	2845.26	1.53	2.64	1.28	4.33
	1	0	25	40.89	0	0	0									13	12	37.5	13	23.4	16	29.7	2.74	52.3	9.07	56.47	4.88	9624.07	0.68	0.33	0.97	0.61	2.19
	1	0	44	41.36	0	1	1	166	65							17	13					41.6	1.57	49.9	15.6	94.68	10.12	8839.48	2.37				0.76	62.92
	1	0	27	35.33	0	0	0	106	75	149.8	144	52	69	2.88	97.8	23	24	30.8	16.1	44.2	17	36.9	2.69	76.7	2.98	82.72	4.24	9082.91	0.86					35.63
	1	0	36	49.46	0	0	1	106	76	142	145	38	75	3.74	104	23	23	43.3	1.78	8.11	13	38.6	8.08	22.2	27.6	78.38	1.65	4744.38	0.32
	1	0	29	43.1	0	0	1	104	79	162.6	108	47	94	3.46	115.6	11	8	45.8	7.21	41.4	19.6	49.8	2.34	46.3	11.5	82.64	7.11	3629.74	1.45
	1	0	40	42.24	0	0	1	161	72	178.6	153	49	99	3.64	129.6	15	24	7.67	3.75	29.7	31.3	50.9	3.04	42.6	15.1	74.13	3.99	10448.4	0.73	0.53	0.17	0.59	0.42
	1	0	59	32.74	1	1	1	132	92													53.4	4.89	6.14	36.4	109.4		3509.53				11.6	0.04
	1	0	33	47.83	0	0	1	152	83	234.2	166	52	149	4.5	182.2	22	21	28.9	14.6	34.4	5.73	43.1	3.91	46.1	14.2							3.78	0.06
	1	1	52	42.29	1	1	1			177.8	349	31	77	5.74	146.8	30	34					30.7	11.6	52.1	9.59	89.18	11.31	2052.78	2.49	0.86	2.56	1.38	0.52
	0	0	34	22.4	0	0	0	140	70							582	137	1.53	36.7			37.5	8.56	60.4	6.65	70.86	1.86	25682.5	0.32	0.7	0.25	0.56	0.21
	1	0	64	44.53	0	1	1	162	88	223.8	229	38	140	5.89	185.8	33	33	32.6	11.9	19	20	28.4	2.16	38	13.1	84.29	35.83	11827.3	7.46	0.55	1.31	1.27		34.42
	1	0	62	54.65	1	1	1	153	88	207.4	177	55	117	3.77	152.4	20	19	43.5	10.5	22.6	9.72	37.9	5.19	42.8	10.4	165.22	26.68	11285	10.88	0.68	1.11	3.88	0.69	2.14
	1	1	29	63.12	1	1	0	135	78	138	130	38	74	3.63	100	53	105	20.2	7.53	38	23.9	39.3	8.42	35.8	23.4	76.42	19.54	9235.91	3.69	0.8	0.62	9.75
	0	1	65	23.94	0	0	0			196.8	74	47	135	4.19	149.8	25	23	21	29.4	47.8	44.7	44.7	12.4	51.2	10.2	86.01	1.43	9305.16	0.3		0.17	10.26		25.02
	1	0	59	76.53	1	1	1	165	78	155.2	191	39	78	3.98	116.2	31	34					42.7	0.55	43	6	115.3	31.75	6067.49	9.04	1.46	3.37		0.61	240.99
	1	0	33	58.37	0	1	1	145	72	215.2	221	68	103	3.16	147.2	11	8					59.9	4.91	50.8	5.99	70.16	8.49	2639.94	1.47	0.6	0.2		0.52	34.68
	1	1	49	37.65	0	0	1	158	77	149.6	88	60	72	2.49	89.6	43	50	41	8.47	34.4	27.6	45.2	5.05	51.2	16.6	78.48	6.19	6735.55	1.2	3.43	1.78	3.42	1.9	90.97
	1	0	44	67.41	0	1	1	128	72	135.6	73	50	71	2.71	85.6	12	11	41	10.4	19.5	34.2	29	1.91	69.7	1.34	86.56	18.7	3121.57	4	2.12	3.28		3.54
	1	0	55	52.74	0	0	0	121	74							38	63	67.5	5.05	25.2	8.37	51.4	2.32	48.9	4.72			9119.62		1.64	2.27	2.54		2.48
	0	0	41	28.22	0	0	0									17	10	24	21.7	0	55.1	32	24.6	40	14.4			25628.7
	0	0	34	22.26	0	0	0									16	13					47.5	20.1	57.8	10.4			13500.5
	1	0	32	45.02	1	1	1			191	275	46	90	4.15	145	33	50	41.7	7.19	36.3	25.7	38.4	5.48	50.6	15.6	79.43	16.38	1750.02	3.21					103.2
	1	0	44	42.19	0	1	1	131	74	207.4	187	44	126	4.71	163.4	21	25					26.7	1.81	42.9	19.2	114.18	32.08	3582.84	9.04	0.28	0.27		0.51	30.48
	1	0	36	57.42	0	0	0			185.2	121	50	111	3.7	135.2	15	18					53.5	3.64	56.7	12.4					1.84	0.96		1.04
	1	1	47	49.99	0	1	0			117.6	143	38	51	3.09	79.6	31	39					33.1	2.85	29	18.3	69.23	9.86	5920.4	1.68				0.74
	1	0	51	41.95	1	1	1	133	67	174.8	139	45	102	3.88	129.8	62	43					31.5	5.25	22.5	25.3	122.78	44.53	4314.79	13.5					68.01
	0	0	60	25.01	0	0	0									27	39	33.1	4.49	46.2	9.62	42.9	3.47	63.5	6.84	100.65	3.37	6857.61	0.84					29.01
	0	1	56	24.39	0	0	0											36.8	5.67	56.1	3.6	42.1	6.01	58.8	4.57	116.5	7.03	2166.87	2.02					42.62
	0	1	34	22.88	0	0	0	110	60	204	78	51	137	4	153	15	10					45.6	12.6	14.7	17.9	93.48	4.16	9722.25	0.96					10.83
	0	0	33	23.96	0	0	0	109	59	214.2	111	64	128	3.35	150.2	30	34	21.5	15.1	36.2	17	22.5	5.62	61.3	9.45
	1	0	59	50.57	1	0	0									16	16	54	8.88			54.6	1.05											46.07
	1	0	44	40.82	0	1	1									21	29	13.1	12	29	20.8	24	0.55	69.9	1.87	128.01	28.65	7763.38	9.05
	1	0	66	38.42	0	1	0									26	28	50.6	8.04	27.6	12.3	55.7	2.59	48	6.38	102.63	25.31	5066.93	6.41
	1	0	48	52.97	0	1	0									25	40					45.1	3.1	77	0.45
	1	0	62	41.08	0	1	0															33.9	2.67	29.8	13.5	106.29	53.35	1784.72	14
	1	1	38	40.02	0	1	1									22	30					36.2	0.52
	1	1	31	60.91	0	1	0									21	17			50.2	11.8	26.1	6.09					3029.8
	1	0	40	54.57	1	1	1									13	11					43.9	3.7					9632.43
	1	1	55	60.76	0	1	1									14	17	23.9	4.13			19.3	2.47
	1	0	59	51.83	1	0	0			169	201	61	68	2.77	108	17	13					41.6	2.5			88.24	58.35	13313.5	12.71
	1	1	45	57.91	0	1	1															29.9	8.21	30.3	31.9	104.04	27.47	2092.19	7.06
	1	1	32	53.71	0	1	1									13	13	20.4	12.2			18.8	5.73			86.83	16	2832.71	3.43
	1	1	52	42.38	1	1	1									29	25					28	13					5451.29
	0	0	29	24.53	0	0	0	110	70	183	84	82	84	2.23	101	32	26	22.4	5.89	47.6	5.82	4.54	13.6	61.2	0	78.93	10.14	16072.4	1.98
	1	0	55	39.24	0	1	0									16	16	43	5.57			31.4	2.78	24.7	18.2	88.52	13.45	18083	2.94
	1	1	37	46.29	0	1	0									25	30	9.9	8	33.8	16.9	31.7	1.77	22.1	15.2	74.7	14.36	1096.76	2.65
	1	1	52	47.32	0	1	0											47.5	8.5	38.1	18.1	31.2	4.64	66.1	4.76	93.6	32.99	3014.02	7.63
	1	0	35	45.19	0	1	0									37	20	42.4	4.46	15.6	43.6	48.3	0.66	57.2	3.93	72.45	21.98	4294.99	3.93
	1	0	38	53.47	0	1	1									20	25	59.1	4.71	43	12	38.7	2.9	57.7	0.73	111.94	34.64	2754.37	9.57
	0	1	37	24.47	0	0	0									16	8	7.93	41.5	3.57	46.4	11.4	51.6	4.65	33.7	86.27	5.93	4813.48	1.26
	0	1	29	22.73	0	0	0	124	70							20	26			33.3	18.7	18.5	3.27			69.34	6.32	6265.8	1.08
	0	1	55	22.81	0	0	0	110	74	165	327	40	60	4.13	125	28	43	19	41.7	14.1	40.6	12.2	46.9	6.67	41.3	87.68	8.64		1.87
	0	1	57	19.67	0	1	0	168	90	147	30	75	66	1.96	72	20	19	7.99	33.5	30	19	6.99	49.3	33.9	27.1	84.58	6.32	12725.1	1.32
DATA 2 : Adipocyte Gene Expression
	VAT CIITA	VAT PPARg	VAT AdipoQ	VAT CD74	VAT HLADPA1	VAT CD80	VAT IL1b	VAT IL6	VAT MCP1	VAT NLRP3	VAT TNF	VAT Leptin	VAT IL17A	SAT IL6	SAT IL1B	SAT TNF	SAT NLRP3	SAT CIITA	SAT CD74	SAT HLADPA1	SAT ADIPOQ	SAT Leptin	SAT PPARG	SAT CD80	SAT ACAB	SAT ACADM	SAT ATP5A	SAT COX5A	SAT CPT1B	SAT DGAT	SAT FASN	SAT HADHA	VAT PAI1	VAT CIDEA	VAT ACC2	VAT ACADM	VAT ATP5A	VAT CPT1B	VAT COX5A	VAT DGAT	VAT FASN	VAT PGC1a
	0.57	2.68	3.07	2.68	1.53	1.75	1.18	1.85	0.38	3.32	2.44	2.4	0.32																				6.63	2.84	4.31	1.03	1.57	1.85		1.98	2.15	1.43
									2.67
	3.21	0.25	0.25	11.3			0.85	0.6	0.43	0.63	0.82	0.13
	5.28	0.43	0.22	1.38	0.23		0.25	0.72	9.77	0.05	0.21	0.22	1.94
			1.41	1.28	0.55		0.09	0.14	0.52	0.06	0.22	0.41		0.41	17.84	10.97	182.14	2.17	14.94	26.59	0.71	2.5	0.69	3.25	0.23	0.13	0.4	0.09	0.1
	2.43	0.85	0.95	1.45	0.28	7.81	0.43	0.49	0.17	0.38	0.2	1.62	0.81																				5.18	0.84	0.87	0.15	0.35	0.35		0.2	0.79	0.32
	0.75	1.81	2.02	0.14	1.46		1.74	0.96	0.32	5.9	5.92	1.58	0.57
	3.21	0.51	0.38	0.78	0.79		0.07	0.13	0.13	0.62	0.06	0.67	0.97
	3.85	0.2	0.13	2.95	0.4	9.71	0.11	0.38	0.36		0.42	0.38	2.95																				10.69	0.14	0.17	0.03	0.06	0.11		0.14	0.17	0.13
	2.18	1.53	1.89	2.13	0.33	5.74	0.26	1.91		0.26	0.47	2.29	1.03	0.77	3.26	9.14	9.48	2.08	2.28	5.41	1.79	4.03	0.72	2.59	0.57	0.13	0.62		1.01	0.89	0.49	0.24	6.96	1.13	0.55	0.21	0.35	0.6		0.09	0.14	0.27
	3.62			5.46	3.33		0.13	0.2	5.9	0.34	0.51		6.43	0.15	1.3	5.25	0.22	7.42	10.26	5.66	0.84	1.45	0.34	8.26	0.48	0.11	0.39		0.85			0.31
	0.89	0.58	1.07	4.26	0.73	6.77	0.37	0.37		0.32	0.37	2.41	1.09	0.17							1.13	0.25	0.16							0.54	0.24	0.45	7.27	0.25	0.53	0.14	0.25	0.1		0.52	0.82	0.22
	2.46		1.23					1.2	0.51	5.42	3.38	0.17
	0.89	0.58	1.07	4.26	0.73	0.18	0.37	0.37		0.32	0.37	2.41	0.81	0.48	0.95	7.3	14.23	9.76	17.66		0.65	1.04	0.23	7.77			0.36		0.66	0.31	0.21	1.74	3.99	0.41	0.21	0.09	0.17	0.88		0.19	0.34	0.29
														0.56	1.02	1.86	2.77	0.73	0.77	2.66	1.73	3.67	0.51	1.92
	1.95	2.22	3.07	8.69	6.38		1.24	0.55	0.18	3	2.08	0.71
	1.89	0.34	0.18	0.96	0.97		0.04	0.71	2.23	0.04	0.32	0.93	1.35																				1.89	0.15	0.05	0.05		0.19				0.09
	2.15	0.75	0.45	1.93	0.52		0.16	0.28	2.26	0.25	0.2	0.45	3.02	0.26	8.09	18.13		7.79	8.94	10.28	1.19	1.66	0.4	6.86	0.44	0.16	0.36	0.43	0.36	1.89	0.01
	0.24	1.15	3.7	4.24	4.24		1.52	1.15	0.24	3.02	0.26	0.92			1.27	20.64	18.73	7.51	7.8		1.44	1.67	0.43	1.71	0.5	0.15	0.23		0.62	0.46		0.7
	2.22	0.52	0.27	0.88	0.86	9.4	1.05	4.05	4.96	3.38	2.04	0.19	2.74	0.95	3.38	7.89	5.54	5.68	1.38	1.7	0.8	1.46	0.33	8.42	0.41	0.16	0.52	0.4	0.39	0.51	0.64	0.57	5.88	0.37	0.37	0.07	0.2	1.04		1.26	1.13	0.51
	2.6	0.95	0.63	1.14	0.53	7.43	0.21	0.35	24.15	0.43	0.37	0.49	1.93					8.66			0.59	1.33			0.14		0.14			1.11	0.18	0.77	5.23	0.62	0.33	0.13	0.31	3.94		0.28	0.61	0.85
		1.3	3.18	0.55	2.31	0.81	0.91	2.04	2.22	3.28	0.44	1.73		0.56	22.67	63.57	58.76	2.21	0.47	6.36	1.15	5.54	0.6	0.34	1.51	0.26	0.99	0.8	0.86	1.71			1.86	1.13	2.07	0.27	1.75	3.19		4.71	3.78	3.01
			1.3						2.49	1.01	0.16	0.23																					0.37	2.41	4.65	1.6	1.47	5.54
	2.72	2.28	2.23	0.96	3.07	3.46	6.53	7.23	0.57	12.22	8.67	2.89	0.8																				7.2	1.69	3.1	0.64	1.27	0.57		2.04	2.03	0.68
	3.19	0.17	0.05	2.34	1.78	7.37	0.09	0.43	1.16	0.04	0.22	0.18	2.14																				6.36		0.01	0.01	0.03	0.08		0.01	0.04
	0.89	1.59	1.49	0.76	0.59	2.62	0.8	1.02	0.44	0.51	0.54	3.24	0.68	0.87				4.52	6.35			5.5	1.2	1.67	0.75	0.44	0.93	0.8	0.56				6.47	0.86	0.7	0.39	0.86	0.39		1.44	0.97	0.46
	0.89	0.58	1.07	4.26	0.73	4.3	0.37	0.37		0.32	0.37	2.41	1.83																				2.45	0.27	0.13	0.09	0.21	0.31		0.66	0.72	0.25
	0.89	0.85	1.44	2.13	3.5	1.96	0.23	0.58	0.13	0.04	0.51	1.71	1.52																				3.61	1.48	1.09	0.3	0.49	0.91		0.59	1	0.86
	1.96	0.2	0.17	5.83	1.24	8.35	0.2	0.55	0.3	0.08	0.56	0.08	2.97																				4.04	0.39	0.19	0.04	0.09	0.07		0.23	0.48	0.14
	1.17	0.93	0.31	1.51	3.07	7.37	0.38	1.24	0.55	0.37	0.18	1.27	2.07																				12.8	0.39	0.07	0.07	0.18	0.19		0.25	0.13	0.08
	4.5	0.17	0.1	2.59	0.56	10.62	0.31	0.63	0.19		0.51	0.23	2.36																					0.16	0.1	0.02	0.03	0.09		0.16	0.2	0.04
														1.83	5.13	0.55	14.27		7.79			1.16	0.7		0.68	0.15	0.55	0.4	0.86	0.19	0.13	0.64
														0.31	14.1	17.68						0.96	0.36		0.74	0.33	0.54	0.83			0.05
	4.03	0.66	0.75	1.32	0.68		0.55	1.62	1.29	0.22	0.16	0.66	2.66	0.59	4.14	2.06	2.92	23.88	2.84	1.13	0.22	0.54	0.21	10.48	0.08	0.11	0.32	0.22	0.03				4.28	0.24	0.23	0.15		0.17				0.4
		0.23				10.28	1.05		2.95		1.6		3.83	0.14	0.27	2.18	0.15	15.56	5.74	0.42	0.02			13.23					0.02	0.31		0.41				0.03	0.03	0.4		0.06	0.01
		2.25	3.11	0.17				16.41	1.16	0.72	0.42	0.33																					0.05	3.11
	0.32	2.35	2.84	1.05			8.88	1.56	0.79	7.18	0.86	4.65			10.37							3.71	1.09							0.6	0.06
	1.94	0.97	1.03	2.39	1.76		4.3	3.36	0.48	4.04	7.48	0.48	2.41
	1.48	1.98	2.23	0.58	0.27		0.05	0.23	1.02	0.05	0.16	0.51	0.55																				1.3	0.5	0.35	0.56						0.54
	3.37		0.4	1.16		7.65	3.56	0.89	0.26	1.39	2.91	5.2																					3.28	0.67	0.1	0.06	0.14	0.92		0.14	0.14
	2.05	1.46	1.27	0.74	0.28		0.31	0.36	0.84	0.53	0.45	0.34	1.5	1.71	0.3	0.62	1.1	2.06	0.45	2.79	1.84	5.08	1.02	0.57	1	1.44	3.04	1.63	0.6	2.19	0.53	4.42	2.78	1.12	0.47	0.95		0.1				1.37
	1.78	0.92	0.87	1.69	1.04		3.09	0.39	1.95	2.1	3.11	0.91	2.88	0.55	8.73	16.74	6.14	6.13	4.52	2.37	0.88	0.94	0.36	7.04	0.38	0.36	0.62	0.73	0.83		0.18		3.3	0.67	0.46	0.17						0.93
	1.34	1.05	1.46	1.17	1.76		13.26	3.24	0.53	4.15	4.75	1.51	0.69	0.88	3.02	1.26	0.8	12.55	2.18	0.29	0.94	0.54	0.34	5.37	0.18	1.02	1.18	1.45	0.18	0.06		1.81	3.17	0.22	0.39	0.37						0.34
	2.18	0.72	0.57	2.87	1.53		6.68	13.18	0.47	2.83	2.89	0.47	2.3	0.22	7.42	6.74	8.58	21.2	9.01	1.56	0.19	0.37	0.08	8.86	0.02	0.04	0.16	0.11	0.02	0.09		0.09	7.11	0.3	0.63	0.14	0.36	0.73		0.31	0.7	0.3
	0.1	2.21	2.87	0.55	2.36	0.55	4.89	3.36		9.89	4.63	2.49	0.23		93.66		120.47	1.12	1.46	8.49	1.7	15.32	1.51	0.25	1.33	0.62	1.36	1.33	0.8		0.41	0.1	0.83	0.6	2.37	2.19	1.9	1.88		0.76	1.32	2.61
	0.77	1.88	1.74	1	1.6		16.39	5.55	2.49	5.05	7.89	2.75	0.64																						0.41	0.62	1.16	1.31		0.25	0.12	0.74
	0.12	3.33	3.97	0.85	2.32	0.72	13.06	2.1	0.35	9.18	2.13	2.28	0.06	0.29	36.08	15.21	52.69	9.18	1.8	2.95	0.39	1.42	0.5	4.67	0.25	0.28	0.81	0.57	0.22				0.75	2.68	6.36	1.54	2.92	3.22		3.26	2.54	4.92
	0.07	1.65	2.51	0.21	0.52	0.46	5.92		0.53	1.48	2.96	3.73	0.28																				12.53	1.62	1.81	0.72	1.87	1.71		3.3	1.41	0.8
	2.62			3.14	0.27	9.29	0.83	1.72	0.76	1.23	1.17	0.02	2.68	0.93								0.16		10.12				1.46		2.06	1.17	0.73	6.77	0.08	0.36	0.26	0.38	0.82		0.56	1.37	0.58
	1.43	1.55	1.97	0.65	1.09		10.53	2.02	0.61	6.83	3.86	1.76	0.67	0.08	4.06	8.9	5.69	7.59	1.71	1.72	1.71	2.45	0.47	4.87	0.3	0.36	1.1	0.74	0.32				2.15	0.8	0.53	0.38						0.41
	1.29	1.26	1.54	1.58	8.34			6.3	0.56		65.25	1.38	1.91	1.12	75.46	59.03	91.59	0.43	1.33	7.37	2.13	3.52	1.93	0.23	2.19	1.52	2.46	2.14	2.18
	1.86	0.87	1.11	0.26	0.72		0.68	0.46	1.97	0.44	0.5	0.92	2.6	0.06	5.2	9.16	1.37	9.48	1.2	1.4	1.12	1.28	0.48	3.89	0.27	0.2	0.92		0.42				3.65	0.25	0.83	0.22		0.97				0.62
	2.29	2.22	1.92	0.82	0.15	0.05	1.32	48.14	1.31	0.2	0.84	0.03	0.84	3.73	2.69	0.65	1.28	0.57	0.27	1.07	1.89	2.86	1.64	0.37	2.14	2.55	3.39	1.37	2.38		0.22	0	7.07	1.65	0.68	0.86	0.84	0.94		0.31	1.58	1.02
	2.34	0.59	0.35	0.25	0.82		4.67	0.46	1.82	0.96	4.32	0.45	1.1
	1.85	0.32	0.31	0.64	2.15	10.17	1.04	0.4	0.95	0.75	0.21	0.23	2.49																				2.85	0.17	0.06	0.04	0.09	0.14		0.09	0.08	0.13
	2.91	0.67	0.62	1.1	1.84	7.54	34.28	1.36	0.9	22.2	4.31	0.4	0.84	0.18	43.17	22.09	47.4	17.2	1.18	3.65	0.81	0.53	0.22	3.93	0.13	0.18	0.48	0.4	0.25				4.52	0.55	0.17	0.36	0.2	1.07		0.23	0.22	0.36
	2.85	0.58	0.33	0.9	0.24		0.94	0.42	1.57	0.42	0.23	0.15	1.41	3.95	81.81	3.46	37.48		0.19	4.05	0.8	5.17	1.3	0.36	0.38	0.85	1.16	1.9	0.46
	2.46	0.81	0.73	0.79	0.4		0.66	0.36	0.28	0.53	0.22	0.39	1.46	0.26	7.7	8.54	10.76	14.07	9.63	1.7	0.73	1.33	0.32	6.84	0.1	0.09	0.08	0.1	0.09
	4.72	0.16	0.12	0.55	0.58	0.31	0.12	1.01	1.51	0.14	0.17	0.02	1.69	2.24					7.43		0.06	0.1	0.34	14.92				0.46		0.14	0.16	1.5	9.43									0.14
	0.22	2.23	4.66	0.82	2.36	1.3	7.47	30.4	2.08			0.2	1.26																				0.14	5.86	2.68	2.28	2.54	8.54		1.11	0.76	8.82
	2.93	0.34	0.47	4.48	4.34		1.29	0.37	0.54	1.4	1.02	0.51	6.49	0.27	61.65	80.49	28.23	11.44	5.94	3.14	0.05	0.13	0.04	7.47	0.02	0.04	0.06	0.06	0.13				5.05	0.17	0.13	0.13	0.26	0.33		0.05	0.1	0.65
	1.38	1.25	1.78	0.23	2.08		14.21	3.14	1.95	10.75	5.77	1.65	0.75																				2.5	0.57	0.45	0.32						0.33
	3.82	0.49	0.52	0.83	1.35		6.35	0.59	0.47	4.55	2.64	0.87	1.8
	1.53	0.69	1.06	1.02	0.48		0.49	0.72	0.42	0.19	0.23	1.72	0.86
	2.26	0.14	0.16	1.86	0.74	11.74	1.21	0.49	2.26	1.59	0.71	0.25	3.23																				7.16	0.1	0.02	0.02	0.04			0.04	0.01
	1.07	1.93	3.29	3.85	0.68	3.43	0.33	1.48	0.08	1.23	0.63	2.51	1.82	0.16	0.29	0.98	1.07	5.27	2.31	1.45	0.34	0.65	0.45	6.35	0.1	0.47	0.24	0.32	0.25	0.14	0.06	0.21	2.7	1.75	0.7	0.73	0.97	0.51	0.94	0.52	0.27	0.62
	1.1	1.41	1.53	1.21	0.78	0.03	2.82	0.57	5.66	1.2	5.23	1.74	1.14	0.03	0.05	0.27	0.1	8.75	0.09	0.11	0.02	0.07		12.93						1.76	2.03	4.87	3.13	0.67	0.74	0.45	0.6	0.28		0.43	0.28	0.18
	1.45	2.1	1.88		0.98	5.44	1.13	4.84	0.4	1.75	1.3	0.63	1.93	6.57	2.9	2.34	4.89	1.44	1.27	1.23	2.77	2.33	0.83	1.74	2.12	3.82	1.85	1.83	0.74	0.67	0.37	1.34	2.38	1.28	1.22	1.18	1.15	0.67	2.51	1.29	1.77	0.89
	0.47	1.88	3.92	1.65	0.49	1.41	0.56	8.48	0.13	0.24	0.51	1.76	0.8	0.62	0.81	1.35	0.55	2.79	3.01	0.54	1.66	4.63	1.65	2.58	0.91	1.04	0.87	1.74	1.11	0.51	0.14	2.79	1.24	2.35	2.93		1.47	1.89		3.94	2.15	0.45
	0.61	1.79	3.17	4.02	2.23	1.88	8.98	6.58	1.68	4.63	12.44	4.59	0.71																				3.05	0.93	2.35	1.02	2.55	1.85		3.09	0.65	1.81
	0.37	1.74	2.39	0.94	0.95	2.04	2.81	5.01	1.5	4.06	2.22	1.28	0.52	1.49	5.69	1.69	2.23	2.5	2.08	0.52	1.12	6.14	0.74	2.61	1.61	2.1	0.89	1.43	0.39	0.08	0.01	0.04	2.19	1.4	2.95	1.09	1.48	1.13		2.15	1.88	0.74
	0.14	1.87	3.46	0.43	0.57	0.56	1.06	4.8	1.8	3.22	1.33	6.32	0.09	0.07	1.11	2.31	1.9	7.93	1.05	3.92	0.11	0.63	0.18	6.53	0.02	0.12	0.08	0.64		1.26	0.65	0.95	1.57	3.24	1.76	0.42	1.69	1.19		3.47	1.53	0.81
	0.26	2.06	1.8	0.63	0.37	4.19	0.75	0.85	0.37	2.88	1	3.06	0.25																				1.05	1.96	0.76	0.3	0.86	0.43		1.01	1.32	0.33
	0.02	2.32	2.61	0.2	0.19	0.67	0.09	0.16	0.97	0.1	0.21	4.17	0.05																				0.76	2.7	3.21	1.43	3	1.28		4.34	2	1.88
	0.13	2.37	2.84	0.32	1.1	1.03	1.35	4.42	0.3	2.37	1.87	0.81	0.26																				1.15	2.17	1.48	3.03	3.58	5.5		2.93	1.17	3.76
	0.99	1.02	0.84	0.26	0.24		0.05	0.08	2.07	0.06	0.23	0.94	0.6	0.4	0.93	0.25	0.47	2.79	5.11	0.65	0.44	4.16	0.3	16.05	0.11	0.09	0.15	0.25	0.2		2.06	9.56	1.42	0.15	0.18	0.76	0.34	0.04		0.15	0.05	0.28
	0.45	1.62	2.02	0.24	0.9		0.43	1.08	1.68	1.11	0.62	1.35	0.4																				0.89	1.19	1.68	1.65	1.39	0.96		0.62	0.27	1.12
	0.14	1.77	2.6	0.67	0.66	1.62	2.11	3.61	5.7	7.38	1.42	4.63	0.12																				5.49	2.06	0.09	0.39	1.14	1.87		1.85	1.42	0.76
	0.02	2.25	2.96	0.21	0.84	1.61	0.17	0.19	2.57	0.77	0.44	3.73	0.13																				0.67	1.96	1.11	0.99	1.13	1.32		1.2	0.68	0.7
	0.12	1.63	1.61	0.71	0.71	0.88	1.09	2.26	3.42	2.18	0.91	2.8	0.26																				5.53	1.37	1.07	0.92	1.65	2.98		1.15	0.66	1.67
	0.09	2.74	3.42	0.45	1.83	0.33	0.23	5.17		0.11	0.05	0.02	0.31	22.47	9.1		9.91	1.3	1.43	3.55	4.82	0.56	1.57	1.35	0.95	1.11	1.43	2.16	1.21	0.35	0.36	0.56	0.02	3.82	1.68	1.03	2.54	4.48	1.61	5.4	0.97	2.63
	1.03	1.28	0.45	1.13	0.93	4.59	0.16	0.44	1.66	0.25	1.12	0.22	2.67	3.85	15.07	22.37	35.8	0.51	0.54	1.28	1.53	7.1	0.7	0.83	2.26	0.79	1.72	2.85	0.54	0.9	0.46	0.68	1.77	0.08	0.15	0.35	0.09			0.34	0.35	0.34
	0.67	1.73	1.03	0.18	0.64		1.78	1.28	1.96	0.73	0.89	0.29	0.62	0.55	14.44	23.26	13.31	1.37	1.46	7.04	0.91	3.49	0.54	0.71	0.38	0.23	0.53	0.82	1.76	0.6		0.53	1.12	0.68	0.46	0.64	0.83	0.33		0.09	0.27	1.65
	0.18	1.47	0.43	0.41	2.76		0.48	0.79	0.33	0.26	0.94	1	4.37	1.24	21.59	15.24	39.89	4.14	39.82	10.27	0.86	1.55	0.59	5.95	0.45	0.46				0.62	1.18	0.31							0.22
		3.51	0.87	2.08	5.3	2.87	0.3	0.24		0.19	2.64	0.59	6.04	0.29	3.04	4.73	9.14	0.41	0.2	2.38	1.72	5.51	0.74	1.08	0.7				1.16	0.78	0.07		0.58	0.11	0.17	1.23	0.85	0.86		0.66	0.28	0.72
	0.36	1.68	4.12	0.25	1.96		1	3.26		3.34	1.11	7.49	0.17	0.91	18.91	24.26	18.1	9.6	11.06		0.95	4.24	0.97	4.7	0.73	0.36
	0.18	2.63	2.39	0.84	0.33	0.96	0.5	15.18		0.78	1.21	0.18	0.37	0.53	1.31	0.85	0.11	7.14	0.45	0.28	0.14	0.13	0.57	6.89	0.12	0.65	0.17	0.41		2.18	4.42	1.08	0.72	1.3	0.51	1.46	1.55	2.86		0.25	0.36	1.95
														7.05	1.07	0.25	0.11		1.06	1.06	2.84	0.77	2.09	0.22	1.5	1.24	1.38	1.05	2.05	1.21	1.95	0.69
	0.05	2.46	4.8	0.31	0.4	0.34	0.35	0.81		1.04	1	2.43	0.14	0.03	1.03	0.94	1.22	0.23	0.87	0.56	1.68	7.8	0.91	0.18	0.64	0.29	0.75	0.72	1.15	2.66	11.99	2.11	0.08	0.09	1.87	2.6	2.27	0.19	2.67	2.43	7.39	1.45
	0.02	1.25	2.65	0.25	0.23	3.53	0.11	2.8		0.07	0.18	0.29	0.08	13.1	7.31	0.84	2.18	0.64	0.41	0.64	1.73	1.18	1.24	0.29	3.13	1.55	2.4	1.34	1.7	1.22	1.04	1.46	2.34		0.52	2.76	0.51	2.77	2.04	2.54		1.27

## Sheet: Fig1i & j
Patient	VAT CD8+ Cells % of SVF (Primary Gate/Singlets/Living Cells/Lymphocytes/Lin Neg/CD3 Pos/CD8 Pos | Freq. of Living Cells)		Experiment	SAT CD8+ Cells % of SVF (Primary Gate/Singlets/Living Cells/Lymphocytes/Lin Neg/CD3 Pos/CD8 Pos | Freq. of Living Cells)
1 Lean	4.97		1 Lean	13.5
2 Lean	12.6		2 Lean	1.43
3 Lean	3.75		3 Lean	4.8
4 Lean	6.36		4 Lean	4.18
5 Lean	8.54		5 Lean	2.79
6 Lean	2.14		6 Lean	2.23
7 Lean	4.53		1 Obese	11.1
1 Obese	22.8		2 Obese	1.48
2 Obese	15.1		3 Obese	10.6
3 Obese	11		4 Obese	5.35
4 Obese	10.2		5 Obese	4.49
5 Obese	7.57		6 Obese	6.21
6 Obese	17.1		7 Obese	7.34
7 Obese	13.4		8 Obese	4.02
8 Obese	7.74		9 Obese	1.31
9 Obese	3.03		10 Obese	3.9
10 Obese	3.33		11 Obese	4.6
11 Obese	13.8		12 Obese	5.16
12 Obese	13.5

## Sheet: Fig3a-e
Figure 3	Parameters
	Gender (0=female; 1=male)	Age (Years)	Height	BMI Pre	BMI 2 week	Pre Weight (kg)	Week 2 Weight (kg)	% Change Weight at 2weeks	FFMPre	FatmassPre	% Fat mass pre	Fasting glucose pre	Fasting glucose at 2 weeks	Insulin Pre	Insulin at 2 weeks	HOMA-IR Pre	HOMA-IR at 2 weeks	D20 infusion rate Pre	D20 infusion rate at 2 weeks	SATTregPre	SATTreg2weeks
	0	19.8	178.5	22.7	22.7	72.2	72.4	0.28	51.73	20.1	27.9	79.7	81	11.26	17	2.25	4	195	155
	1	25.8	200.5	23.2	24.4	93.2	97.95	5.1	77.68	14.1	15.3	85.9	89	4.35	4	0.94	1	290	320	3.92	1.29
	1	19.8	174.1	22.6	22.9	68.65	69.4	1.09	55.39	14.5	20.8	77.2	90	4.02	5	0.78	1	313.8	375	3.76	2.05
	1	24.2	180.1	24.4	24.9	79.25	80.9	2.08	50.97	25		94.5	103	14.29	11	3.39	3	105	115	5.8	3.12
	1	33.8	176.3	24.3	25.4	75.5	78.9	4.5	58.11	16.4	22	78.9	109	17.71	17	3.51	5	185	165	10	1.49
	1	46.9	167.9	23.3	24.4	65.6	68.75	4.8	48.55	14.7	23.3	98.3	108	5.54	4	1.37	1			4.16	2.44
	1	33.8	183	23.5	23.8	78.7	79.55	1.08	59.72	19.25	24.4	99.7	105	3.97	3	0.99	1	170	173	6.35	2.69
	1	23.1	183.7	23.4	24.9	78.9	84	6.46	66.18	15.7	19.1	90	94	3.1	4	0.7	1	280	180	16.7	4.79
	1	22.3	183.7	22.2	22.9	75.1	77.2	2.86	63.95	8.8	12	90.8	94	1.66	4	0.38	1	170	234	12.5	7.69
	1	19.8	189.5	19.3	18.6	69.2	66.95	-3.18	57.48	10.1	15	96.3	111					255	210	6.7	5.3
	1	26.2	168.9	22.3	23.1	63.5	65.95	3.86	51.95	11.9	18.6	103	106					240	208	8.3	2.8
	1	28.7	178.8	19	19.7	60.9	63	3.45	52.25	9	14.7	110	121					246	257	7.8	3.7

## Sheet: Fig4m
Basal OCR						Maximal OCR
Time (minutes)	Cell line INF gamma			Cell line Control			Cell line INF gamma		Cell line Control
1.38395	80.5547	94.3469	76.4431	67.9904	163.537	176.816	165.574	25.678	136.237	275.16
9.89091	84.3609	51.928	63.1955	57.2361	147.655	170.482	149.697	104.825	135.962	275.799
18.3983	73.2668	68.9694	58.4622	45.8052	121.314	151.224	131.253	99.2222	117.324	244.256

## Sheet: Fig5e
Patient	% Tregs PD1 +		% Tregs TIGIT +		% Tregs CTLA-4+		% Tregs CTLA-4+
	PB	VAT	PB	VAT	PB	VAT	PB	VAT
1	24.65	66.7	89	56.7	2.11	5.84	19.2	59.6
2	14.31	34.8	74.7	49.7	1.1	6.07	15.2	47.1
3	48.9	72.6	87.9	81.8	0.45	7.79	23.8	71.1
4	51.5	93.8	74.5	85	0.49	6.76	22.2	67.5
5	55.5	88.1	89.3	94.1	1.42	23.49	16.3	39.7
6	48.7	94.4	91.1	72	1.03	8.8	28.6	60.9
7	76.2	94.3	92.5	93.7	1.84	18.16	16.1	52
8	31.4	70.4	84	51.8	0.95	16.7	30.1	43.5
9	31.7	69.3	79.6	74.6	1.22	5.39
10	56.9	70	89.7	64.6	1.04	8.67
11	15.3	60.4	69.3	64.3	0.48	1.31
12	16.2	49.3	65	82.3	0.59	1.6
13	12.6	65.8	80.6	89.6	0.55	4.61
14	17.1	63.5	78.2	78.2	0.35	7.94
15	9.69	67.9	52.8	70.5	0.15	5.13
16	13.4	59.1	60.8	72	0.24	0.44
17	11.7	45	80.8	83	0.052	0
18	21.5	34.8	79.8	59.8	0.8	2.17

## Sheet: Fig5h
Patient	% Inhibit PB Tregs 1:2	% Inhibit VAT Tregs 1:2
1	20.3571	10.8333
2	12.8906	-32.0312
3	18.5693	2.58752
4	43.7048	-12.5904
5	54.3645	10.8729
6	52.1898	-15.3285
7	67.5455	14.3636
8	71.6028	58.1882
9	50.8377	-32.9843
10	28.2993	-21.9048
11	56.4865	-165.766
12	14.0152	-73.8636
13	27.6906	23.4305
14	47.1088	-23.6395
